# Supplementary material for: Detection of Circulating Tumor Cells Using the Attune NxT
Source: Int J Mol Sci. 2022 Dec 20;24(1):21. doi: 10.3390/ijms24010021 (PMC9820284; doi:10.3390/ijms24010021)
Supplement: Supplementary file 1 [file ijms-24-00021-s001.zip]

Archive with 1 entries (1 files):
- ijms-2055429-supplementary.pdf
